# Supplementary material for: An Automated Cartridge-Based Microfluidic System for Real-Time Quantification of BCR::ABL1 Transcripts in Chronic Myeloid Leukemia: An Italian Experience
Source: Int J Mol Sci. 2025 Sep 13;26(18):8932. doi: 10.3390/ijms26188932 (PMC12470050; doi:10.3390/ijms26188932)
Supplement: Supplementary file 1 [file ijms-26-08932-s001.zip]

Archive with 1 entries (1 files):
- ijms-3766645-supplementary.pdf
